# Supplementary material for: D-Dimers and MPO Are No Suitable Biomarkers for Application in Abdominal Aortic Aneurysm (AAA) Surveillance in a Real-World Setting of Vascular Surgery Patients
Source: Biomolecules. 2024 Nov 28;14(12):1525. doi: 10.3390/biom14121525 (PMC11673383; doi:10.3390/biom14121525)
Supplement: Supplementary file 1 [file biomolecules-14-01525-s001.zip]

Archive with 1 entries (1 files):
- biomolecules-3297741-supplementary.pdf
